# Supplementary material for: Small change, big difference: A promising praziquantel derivative designated P96 with broad-spectrum antischistosomal activity for chemotherapy of schistosomiasis japonica
Source: PLoS Negl Trop Dis. 2023 Jul 6;17(7):e0011215. doi: 10.1371/journal.pntd.0011215 (PMC10353801; doi:10.1371/journal.pntd.0011215)
Supplement: S1 Table — Detection of SjR2 DNA in serum of each rabbit at different time points was repeated three times. “/” represented undetected by quantitative real-time PCR, “pi” represented post-infection, “pt” represented posttreatment. This data was demonstrated in Fig 5. (XLSX) [file pntd.0011215.s002.xlsx]

## Sheet: S1_Table
SjR2 DNA copies in sera of rabbit from untreated control group (Group 1)
	No.1 rabbit of Group1									No.2 rabbit of Group1									average copies	SD
repeat times	1			2			3			1			2			3
	CT	log	copies	CT	log	copies	CT	log	copies	CT	log	copies	CT	log	copies	CT	log	copies
0d	/	/	/	/	/	/	/	/	/	/	/	/	/	/	/	/	/	/	0	0
3d-pi	/	/	/	41.53	1.47349	29.75	40.233	1.86672	73.5731	40.721	1.71876	52.3316	41.101	1.60355	40.1378	/	/	/	48.9481	18.8329
1w-pi	39.92	1.96162	91.5412	/	/	/	40.431	1.80669	64.075	/	/	/	40.578	1.76212	57.8256	39.573	2.06682	116.633	82.5187	27.0501
2w-pi	39.115	2.20568	160.576	39.151	2.19477	156.591	39.641	2.04621	111.226	40.134	1.89673	78.8378	40.136	1.89613	78.7278	39.8803	1.97365	94.1138	113.345	37.0525
3w-pi	39.1275	2.20189	159.181	39.641	2.04621	111.226	38.491	2.39487	248.239	/	/	/	/	/	/	/	/	/	172.882	69.5265
4w-pi	38.08	2.51948	330.735	40.837	1.68359	48.2608	/	/	/	/	/	/	39.013	2.23661	172.428	38.251	2.46763	293.518	211.235	127.955
1d-pt	39.114	2.20598	160.689	/	/	/	/	/	/	/	/	/	/	/	/	/	/	/	160.69	/
2d-pt	39.934	1.95737	90.6509	/	/	/	/	/	/	/	/	/	/	/	/	/	/	/	90.65	/
3d-pt	39.001	2.24024	173.878	/	/	/	/	/	/	/	/	/	/	/	/	/	/	/	173.88	/
4d-pt	38.745	2.31786	207.903	/	/	/	/	/	/	/	/	/	/	/	/	/	/	/	207.9	/
5d-pt	38.919	2.26511	184.122	/	/	/	/	/	/	/	/	/	/	/	/	/	/	/	184.12	/
6d-pt	39.351	2.13413	136.185	39.583	2.06379	115.822	/	/	/	/	/	/	/	/	/	/	/	/	126.003	14.399
7d-pt	/	/	/	37.087	2.82054	661.521	37.54	2.6832	482.17	37.917	2.5689	370.595	38.04	2.53161	340.1	/	/	/	463.597	145.396
2w-pt	36.501	2.99821	995.89	36.862	2.88876	774.035	35.664	3.25198	1786.4	36.188	3.09311	1239.11	36.332	3.04945	1120.6	/	/	/	1183.21	378.614
3w-pt	35.904	3.17921	1510.82	35.874	3.18831	1542.8	36.0987	3.12018	1318.81	35.466	3.31201	2051.21	/	/	/	/	/	/	1605.91	312.91
4w-pt	37.038	2.8354	684.542	36.435	3.01822	1042.85	36.532	2.98881	974.569	35.893	3.18255	1522.47	36.513	2.99457	987.582	35.472	3.31019	2042.63	1209.11	489.868
5w-pt	36.481	3.00427	1009.89	35.684	3.24591	1761.63	36.86	2.88937	775.117	35.411	3.32868	2131.5	36.965	2.85753	720.332	/	/	/	1279.69	632.081
6w-pt	36.6281	2.95968	911.331	36.9598	2.85911	722.952	35.8576	3.19328	1560.56	35.758	3.22348	1672.93	/	/	/	/	/	/	1216.94	470.258
