# Supplementary material for: Small change, big difference: A promising praziquantel derivative designated P96 with broad-spectrum antischistosomal activity for chemotherapy of schistosomiasis japonica
Source: PLoS Negl Trop Dis. 2023 Jul 6;17(7):e0011215. doi: 10.1371/journal.pntd.0011215 (PMC10353801; doi:10.1371/journal.pntd.0011215)
Supplement: S2 Table — Detection of SjR2 DNA in serum of each rabbit at different time points was repeated three times. “/” represented undetected by quantitative real-time PCR, “pi” represented post-infection, “pt” represented posttreatment. This data was demonstrated in Fig 5. (XLSX) [file pntd.0011215.s003.xlsx]

## Sheet:  S2_Table
SjR2 DNA copies in sera of rabbit from Group2 with treatment of 150 mg/kg P96 at 4 weeks post-infection
	No.1 rabbit of Group1									No.2 rabbit of Group1									average copies	SD
repeat times	1			2			3			1			2			3
	CT value	log	copies	CT value	log	copies	CT value	log	copies	CT value	log	copies	CT value	log	copies	CT value	log	copies
0d	/	/	/	/	/	/	/	/	/	/	/	/	/	/	/	/	/	/	0	0
3d-pi	/	/	/	41.467	1.49259	31.0876	/	/	/	/	/		/	/	/	/	/	/	31.088	0
1w-pi	41.837	1.38041	24.0109	39.152	2.19446	156.482	42.491	1.18212	15.2098	40.052	1.9216	83.4826	39.871	1.97647	94.7268	/	/	/	74.7824	57.6084
2w-pi	39.925	1.9601	91.2222	/	/		39.872	1.97617	94.6607	39.148	2.19568	156.919	/	/	/	/	/	/	114.267	36.9777
3w-pi	39.925	1.9601	91.2222	38.371	2.43125	269.931	/	/	/	/	/	/	39.8708	1.97653	94.74	/	/	/	151.964	102.177
4w-pi	39.834	1.98769	97.2055	39.491	2.09168	123.505	/	/	/	39.268	2.15929	144.309	39.912	1.96404	92.0539	40.155	1.89037	77.6905	106.953	26.6587
1d-pt	37.48	2.70139	502.796	37.03	2.83783	688.376	36.7614	2.91926	830.35	38.764	2.3121	205.164	/	/	/	/	/	/	556.671	270.004
2d-pt	39.681	2.03408	108.163	39.551	2.07349	118.438	38.3287	2.44408	278.021	38.885	2.27541	188.545	38.6352	2.35115	224.466	/	/	/	183.527	71.6703
3d-pt	38.214	2.47885	301.198	38.713	2.32756	212.6	37.96	2.55586	359.635	38.684	2.33636	216.948	37.7808	2.61019	407.561	37.967	2.55374	357.882	309.304	80.616
4d-pt	37.167	2.79629	625.589	36.915	2.87269	745.92	36.3561	3.04214	1101.9	37.476	2.7026	504.202	37.66	2.64682	443.423	37.591	2.66774	465.305	647.723	249.81
5d-pt	38.026	2.53585	343.441	37.191	2.78901	615.195	37.938	2.56253	365.201	37.996	2.54495	350.709	37.6817	2.64024	436.756	37.66	2.64682	443.423	425.787	102.367
6d-pt	38.21	2.48007	302.041	38.23	2.474	297.853	38.816	2.29633	197.849	37.938	2.56253	365.201	37.439	2.71382	517.395	39.49	2.09199	123.591	300.655	136.435
7d-pt	39.584	2.06349	115.741	39.851	1.98254	96.0586	39.317	2.14444	139.456	39.317	2.14444	139.456	39.257	2.16263	145.422	40.482	1.79123	61.8338	116.328	32.5487
2w-pt	40.663	1.73635	54.494	/	/	/	41.841	1.3792	23.9439	41.288	1.54686	35.2255	41.221	1.56717	36.9123	/	/	/	37.6439	12.6227
3w-pt	39.481	2.09472	124.37	39.886	1.97192	93.74	39.758	2.01073	102.502	39.712	2.02468	105.847	40.154	1.89067	77.7447	40.233	1.86672	73.5731	96.2962	18.8939
4w-pt	39.859	1.98011	95.5237	39.476	2.09623	124.805	39.142	2.1975	157.578	40.194	1.87854	75.6038	40.958	1.64691	44.3516	40.154	1.89067	77.7447	95.9344	40.0964
5w-pt	39.69	2.03135	107.485	39.73	2.01922	104.525	40.5467	1.77161	59.103	39.5	2.08895	122.731	39.8791	1.97402	94.1926	40.985	1.63872	43.5234	88.5935	30.687
6w-pt	40.419	1.81033	64.614	40.149	1.89219	78.0166	40.32	1.84034	69.2376	38.913	2.26693	184.895	42.4151	1.20514	16.0375	40.66	1.73726	54.6083	77.9015	56.6904
