# Supplementary material for: Small change, big difference: A promising praziquantel derivative designated P96 with broad-spectrum antischistosomal activity for chemotherapy of schistosomiasis japonica
Source: PLoS Negl Trop Dis. 2023 Jul 6;17(7):e0011215. doi: 10.1371/journal.pntd.0011215 (PMC10353801; doi:10.1371/journal.pntd.0011215)
Supplement: S3 Table — Detection of SjR2 DNA in serum of each rabbit at different time points was repeated three times. “/” represented undetected by quantitative real-time PCR, “pi” represented post-infection, “pt” represented posttreatment. This data was demonstrated in Fig 5. (XLSX) [file pntd.0011215.s004.xlsx]

## Sheet: S3_Table 
SjR2 DNA copies in sera of rabbit from Group 3 with treatment of 300 mg/kg P96 at 4 weeks post-infection
	No.1 rabbit of Group3									No.2 rabbit of Group3									average copies	SD
	CT value	log	copies	CT value	log	copies	CT value	log	copies	CT value	log	copies	CT value	log	copies	CT value	log	copies
0d	/	/	/	/	/	/	/	/	/	/	/	/	/	/	/	/	/	/	0	0
3d-pi	40.471	1.79456	62.3104	40.469	1.79517	62.3975	/	/	/	/	/	/	41.415	1.50835	32.2369	39.522	2.08228	120.861	69.4514	37.0971
1w-pi	40.3	1.84641	70.2111	39.407	2.11715	130.964	40.658	1.73786	54.6846	39.147	2.19598	157.029	41.115	1.59931	39.7474	40.64	1.74332	55.3761	84.6687	47.6724
2w-pi	39.89	1.97071	93.4786	39.016	2.2357	172.067	38.616	2.35697	227.495	40.372	1.82458	66.7692	39.46	2.10108	126.207	39.836	1.98708	97.0698	130.514	59.5047
3w-pi	39.286	2.15384	142.507	40.075	1.91462	82.1529	39.68	2.03438	108.238	/	/	/	/	/	/	/	/	/	110.966	30.2695
4w-pi	39.121	2.20386	159.905	/	/	/	/	/	/	38.934	2.26056	182.204	39.0382	2.22897	169.421	39.391	2.122	132.435	160.991	21.1163
1d-pt	39.077	2.2172	164.893	39.756	2.01134	102.645	/	/	/	39.4436	2.10605	127.66	39.363	2.13049	135.049	38.424	2.41518	260.126	158.075	61.214
2d-pt	36.968	2.85662	718.825	36.791	2.91029	813.368	36.808	2.90513	803.772	38.431	2.41306	258.858	38.4753	2.39963	250.975	38.366	2.43277	270.875	519.445	285.921
3d-pt	36.491	3.00124	1002.87	36.426	3.02095	1049.42	36.778	2.91423	820.783	36.488	3.00215	1004.97	36.1196	3.11385	1299.71	36.67	2.94697	885.06	1010.47	165.514
4d-pt	36.0934	3.12179	1323.7	36.165	3.10008	1259.16	36.344	3.04581	1111.25	37.0934	2.8186	658.572	36.5568	2.98129	957.841	36.3597	3.04105	1099.14	1068.28	238.551
5d-pt	36.7395	2.9259	843.143	36.251	3.07401	1185.79	36.771	2.91635	824.804	36.7397	2.92584	843.025	36.8688	2.8867	770.37	36.61	2.96516	922.92	898.342	149.079
6d-pt	36.509	2.99579	990.343	38.262	2.4643	291.273	/	/	/	36.353	3.04308	1104.29	36.672	2.94637	883.825	36.502	2.99791	995.195	852.985	323.542
7d-pt	37.5108	2.69205	492.1	37.571	2.6738	471.847	37.153	2.80053	631.733	36.6743	2.94567	882.407	36.7043	2.93657	864.119	37.152	2.80084	632.174	662.397	176.782
2w-pt	38.991	2.24328	175.096	38.232	2.4734	297.437	36.682	2.94333	877.676	37.038	2.8354	684.542	36.476	3.00579	1013.42	36.532	2.98881	974.569	670.457	357.148
3w-pt	/	/	/	/	/	/	/	/	/	/	/	/	/	/	/	38.131	2.50402	319.166	319.17	/
4w-pt	39.583	2.06379	115.822	/	/	/	/	/	/	/	/	/	39.876	1.97496	94.3967	39.289	2.15293	142.209	117.476	23.9491
5w-pt	40.271	1.8552	71.647	/	/	/	40.012	1.93372	85.8467	38.991	2.24328	175.096	/	/	/	39.242	2.16718	146.953	119.886	49.2153
6w-pt	/	/	/	/	/	/	/	/	/	39.761	2.00982	102.288	/	/	/	40.261	1.85823	72.1489	87.2183	21.3113
