# Supplementary material for: Small change, big difference: A promising praziquantel derivative designated P96 with broad-spectrum antischistosomal activity for chemotherapy of schistosomiasis japonica
Source: PLoS Negl Trop Dis. 2023 Jul 6;17(7):e0011215. doi: 10.1371/journal.pntd.0011215 (PMC10353801; doi:10.1371/journal.pntd.0011215)
Supplement: S4 Table — Detection of SjR2 DNA in serum of each rabbit at different time points was repeated three times. “/” represented undetected by quantitative real-time PCR, “pi” represented post-infection, “pt” represented posttreatment. This data was demonstrated in Fig 5. (XLSX) [file pntd.0011215.s005.xlsx]

## Sheet: S4_Table 
SjR2 DNA copies in sera of rabbit from Group 4 with treatment of 150 mg/kg PZQ at 4 weeks post-infection
	No.1 rabbit of Group4									No.2 rabbit of Group 4									average copies	SD
repeat times	1			2			3			1			2			3
	CT value	log	copies	CT value	log	copies	CT value	log	copies	CT value	log	copies	CT value	log	copies	CT value	log	copies
0d	/	/	/	/	/	/	/	/	/	/	/	/	/	/	/	/	/	/	0	0
3d-pi	41.233	1.56353	36.6044	40.721	1.71876	52.3316	/	/	/	/	/	/	/	/	/	/	/	/	44.468	11.1209
1w-pi	/	/	/	40.626	1.74757	55.92	/	/	/	40.431	1.80669	64.075	/	/	/	/	/	/	59.9975	5.76644
2w-pi	40.626	1.74757	55.92	40.134	1.89673	78.8378	/	/	/	40.3607	1.82801	67.2996	39.6955	2.02968	107.073	/	/	/	77.2827	21.954
3w-pi	38.874	2.27875	189.998	/	/	/	/	/	/	39.216	2.17506	149.644	/	/	/	/	/	/	169.821	28.5346
4w-pi	38.348	2.43823	274.3	39.203	2.179	151.008	/	/	/	38.874	2.27875	189.998	/	/	/	/	/	/	205.102	63.0182
1d-pt	38.154	2.49704	314.083	38.553	2.37607	237.724	37.013	2.84298	696.594	37.198	2.78689	612.196	37.748	2.62014	417.002	37.193	2.78841	614.336	481.989	185.799
2d-pt	36.517	2.99336	984.828	36.689	2.94121	873.398	37.689	2.63803	434.536	37.66	2.64682	443.423	36.05	3.13495	1364.42	36.528	2.99003	977.294	846.316	357.041
3d-pt	36.175	3.09705	1250.4	36.174	3.09735	1251.28	36.716	2.93303	857.089	36.573	2.97638	947.069	36.152	3.10402	1270.64	36.24	3.07734	1194.93	1128.57	179.517
4d-pt	36.925	2.86966	740.73	36.546	2.98457	965.09	36.291	3.06188	1153.14	37.131	2.8072	641.51	36.876	2.88452	766.507	36.601	2.96789	928.737	865.952	185.574
5d-pt	36.982	2.85238	711.834	36.411	3.0255	1060.47	36.165	3.10008	1259.16	/	/	/	37.348	2.74141	551.331	36.665	2.94849	888.155	894.19	279.149
6d-pt	38.475	2.39972	251.027	38.673	2.33969	218.62	38.356	2.4358	272.772	39.683	2.03347	108.012	38.075	2.521	331.891	39.067	2.22023	166.048	224.729	79.4822
7d-pt	38.434	2.41215	258.316	37.773	2.61256	409.787	37.6	2.66501	462.391	39.459	2.10139	126.295	39.602	2.05803	114.296	39.941	1.95525	90.209	243.549	161.067
2w-pt	37.112	2.81296	650.076	36.5778	2.97493	943.901	37.889	2.57739	377.91	/	/	/	/	/	/	/	/	/	657.296	283.065
3w-pt	/	/	/	38.276	2.46006	288.44	38.41	2.41943	262.681	/	/	/	/	/	/	/	/	/	275.56	18.2144
4w-pt	/	/	/	39.075	2.21781	165.124	38.759	2.31362	205.881	38.503	2.39123	246.168	38.805	2.29967	199.374	39.689	2.03165	107.56	184.822	51.9037
5w-pt	/	/	/	39.592	2.06106	115.096	39.959	1.94979	89.0825	/	/	/	/			/	/	/	102.089	18.3946
6w-pt	/	/	/	39.814	1.99375	98.5722	41.798	1.39223	24.6736	/	/	/	/			/	/	/	61.6229	52.2542
